# Supplementary material for: The source of punishment matters: Third-party punishment restrains observers from selfish behaviors better than does second-party punishment by shaping norm perceptions
Source: PLoS One. 2020 Mar 2;15(3):e0229510. doi: 10.1371/journal.pone.0229510 (PMC7051041; doi:10.1371/journal.pone.0229510)
Supplement: S1 File — https://osf.io/bnvxj/?view_only=27a61915dec34aa49977d2ba898ee6b1 (ZIP) [file pone.0229510.s001.zip]

Archive with 2 entries (2 files):
- DataExp1.xlsx
- DataExp2.xlsx
