# Supplementary material for: The source of punishment matters: Third-party punishment restrains observers from selfish behaviors better than does second-party punishment by shaping norm perceptions
Source: PLoS One. 2020 Mar 2;15(3):e0229510. doi: 10.1371/journal.pone.0229510 (PMC7051041; doi:10.1371/journal.pone.0229510)
Supplement: S1 File — https://osf.io/bnvxj/?view_only=27a61915dec34aa49977d2ba898ee6b1 (ZIP) [file pone.0229510.s001.zip › DataExp1.xlsx]

## Sheet: data
condition	anger	happy	sad	descriptive norm 0	descriptive norm 10	descriptive norm 20	descriptive norm 30	descriptive norm 40	descriptive norm 50	injunctive norm 0	injunctive norm 10	injunctive norm 20	injunctive norm 30	injunctive norm 40	injunctive norm 50	sharing behavior	age	gender
0	6	2	6	5	15	30	30	15	5	10	15	45	15	10	5	30	19	0
0	6	1	5	5	10	30	35	15	5	5	10	30	30	20	5	20	19	0
0	7	1	4	10	10	20	35	15	10	10	10	20	25	25	10	10	21	0
0	6	1	5	30	9	6	15	30	10	10	15	2	8	40	25	40	22	1
0	7	1	5	2	3	25	25	25	20	0	2	5	8	10	75	50	19	0
0	6	1	5	5	5	30	30	15	15	10	10	50	20	5	5	30	18	0
0	7	1	5	5	10	40	30	10	5	2	18	20	30	20	10	30	20	0
0	7	1	6	5	10	50	20	10	5	0	5	5	20	60	10	40	20	0
0	6	1	6	2	8	10	20	30	30	5	5	20	20	30	20	50	22	0
0	6	1	6	10	20	35	15	10	10	20	30	15	15	10	10	30	18	0
0	6	1	5	5	10	25	25	20	15	5	10	15	20	25	25	30	22	0
0	6	2	5	5	30	22	20	15	8	3	40	30	15	7	5	0	23	0
0	6	2	6	5	5	5	20	20	45	0	5	5	5	20	65	30	19	0
0	6	1	5	5	10	15	15	25	30	5	10	10	15	35	25	50	20	0
0	4	3	5	40	20	15	15	5	5	0	45	20	20	10	5	20	22	0
0	6	5	2	30	10	20	15	0	25	5	0	5	15	40	35	40	21	0
0	6	1	6	0	3	7	10	30	50	0	5	10	50	20	15	40	18	1
0	6	1	6	5	10	20	40	20	5	5	20	30	35	8	2	30	19	0
0	7	1	7	40	20	20	10	5	5	0	10	20	30	39	1	30	19	0
0	6	2	6	10	20	35	20	10	5	5	10	20	25	20	20	30	19	1
0	5	1	3	20	10	10	20	20	20	15	15	15	25	25	5	40	19	1
0	6	1	5	10	10	30	20	20	10	10	10	30	20	20	10	20	20	0
0	6	2	4	0	0	20	50	20	10	0	0	40	40	10	10	40	20	1
0	1	7	3	10	20	30	20	10	10	0	30	20	20	20	10	40	21	0
0	7	1	5	15	10	40	20	10	5	0	5	15	20	40	20	30	21	0
0	6	1	5	2	8	20	50	10	10	0	5	20	60	10	5	30	22	0
0	6	1	6	5	5	10	20	20	40	10	10	10	10	30	30	50	18	0
0	7	1	5	10	15	30	20	15	10	5	10	30	30	20	5	30	20	0
0	5	2	4	4	12	30	40	10	4	2	2	20	50	20	6	30	18	0
0	6	2	7	10	15	50	10	10	5	30	20	20	15	10	5	0	19	0
0	6	2	6	10	40	30	5	10	5	0	30	50	10	5	5	20	23	1
0	6	2	7	30	20	20	15	10	5	10	20	20	20	20	10	20	20	1
0	6	1	5	10	10	15	25	30	10	0	0	0	30	40	30	40	21	0
0	6	2	4	5	15	50	20	10	0	0	10	40	40	10	0	0	19	1
0	6	1	7	5	10	10	25	40	10	5	10	20	15	20	30	50	19	0
0	6	1	6	1	10	10	20	30	29	1	9	10	30	30	20	40	19	1
0	6	1	4	0	10	30	25	25	10	0	10	40	25	15	10	40	18	1
0	3	4	3	20	10	30	30	0	20	0	0	30	50	10	10	20	19	1
0	6	1	6	10	20	30	20	10	10	5	15	30	30	10	10	10	18	1
0	5	2	5	0	5	20	15	30	30	0	5	15	15	40	25	50	19	0
0	6	1	5	5	20	30	30	10	5	5	25	40	20	5	5	30	21	0
0	5	2	6	15	15	28	20	15	7	1	10	30	35	20	4	40	19	1
0	3	1	6	10	20	30	10	10	20	0	10	10	40	10	30	30	18	1
0	6	2	5	30	30	10	10	10	10	20	10	10	10	20	30	10	21	1
0	7	1	5	2	40	43	10	5	0	15	70	10	5	0	0	20	20	1
0	6	1	6	0	10	10	10	20	50	0	20	20	30	25	5	50	18	1
0	3	1	4	5	10	15	30	30	10	0	20	20	35	20	5	40	18	0
0	4	1	7	5	15	30	30	10	10	20	10	30	20	15	5	30	19	1
0	5	1	7	25	10	15	15	19	16	15	25	25	20	10	5	40	19	0
0	6	1	5	5	20	30	30	5	10	0	35	50	10	5	0	30	21	0
0	7	1	1	0	30	30	20	15	5	10	10	10	10	30	30	20	21	0
0	7	2	5	10	10	25	20	15	20	5	5	10	15	15	50	50	20	0
0	6	1	3	1	7	10	20	60	2	0	5	7	13	70	5	40	22	0
0	6	2	6	50	20	10	10	10	0	10	10	10	10	10	50	50	25	0
0	2	5	6	20	50	10	10	5	5	10	40	20	20	5	5	10	21	1
0	7	1	4	1	9	20	40	10	20	0	0	30	40	30	0	30	24	1
0	6	1	5	10	10	10	20	20	30	5	20	37	30	5	3	50	18	0
0	6	1	3	30	30	20	10	10	0	10	10	30	20	20	10	0	20	1
0	7	1	5	5	30	25	20	15	5	5	40	25	15	10	5	50	19	0
0	5	2	6	2	8	10	20	30	30	5	5	20	10	30	30	50	22	0
0	7	1	6	70	20	5	5	0	0	60	30	5	5	0	0	20	22	1
1	6	1	5	0	4	6	20	30	40	0	5	5	10	30	50	50	22	0
1	5	2	2	1	10	15	35	30	9	0	10	15	35	30	10	40	19	0
1	6	2	4	5	15	15	20	25	20	5	10	10	20	25	30	40	21	0
1	2	4	3	0	30	20	20	15	15	0	15	15	25	30	15	20	22	0
1	5	5	3	0	30	30	10	10	20	0	10	20	40	20	10	10	20	0
1	6	2	5	5	20	35	25	10	5	10	30	40	10	8	2	30	19	0
1	5	2	5	10	10	30	20	10	20	10	10	30	20	10	20	20	19	0
1	7	1	5	5	15	20	20	15	25	2	10	30	10	20	28	50	20	0
1	6	2	4	5	10	30	30	15	10	0	15	35	35	10	5	30	19	1
1	6	1	4	5	20	25	25	5	20	0	10	10	10	10	60	30	22	1
1	6	1	5	10	20	30	20	15	5	5	10	25	30	20	10	20	21	1
1	7	1	5	0	1	4	10	25	60	0	0	5	5	50	40	50	18	0
1	6	1	6	5	10	20	50	10	5	5	20	50	10	10	5	30	22	0
1	6	1	5	0	20	30	10	10	30	0	10	10	10	20	50	40	24	0
1	6	3	5	10	10	10	20	30	20	5	5	5	5	40	40	50	21	0
1	5	2	5	0	0	10	20	20	50	0	0	0	0	20	80	40	18	1
1	6	2	4	1	5	10	15	19	50	1	10	15	20	24	30	50	19	0
1	6	2	4	5	10	40	30	10	5	0	10	20	40	20	10	30	26	1
1	6	8	1	5	20	30	30	10	5	0	10	20	30	20	20	30	19	0
1	6	1	5	10	5	20	40	5	20	10	10	20	20	30	10	40	20	0
1	5	4	2	10	10	40	15	15	10	0	5	40	25	20	10	50	20	0
1	6	2	5	3	5	10	30	30	22	0	5	15	30	30	20	40	22	1
1	7	1	6	0	20	60	10	5	5	0	30	35	20	10	5	30	19	0
1	4	3	3	5	10	35	35	10	5	5	10	15	15	15	40	30	20	1
1	5	1	4	5	5	30	30	20	10	5	10	50	20	10	5	50	20	0
1	5	2	4	7	10	20	20	30	13	3	10	15	20	25	27	40	24	0
1	3	1	5	5	10	15	15	25	30	5	10	15	15	25	30	40	25	0
1	6	1	4	0	10	10	30	30	20	0	0	20	30	20	30	50	19	0
1	5	1	5	0	5	10	35	40	10	0	5	15	45	30	5	40	19	0
1	7	2	5	10	25	35	15	10	5	5	5	10	30	40	10	30	21	1
1	6	1	5	0	10	30	40	10	10	0	30	30	30	10	0	40	21	0
1	6	2	4	0	5	10	20	30	35	0	0	20	20	30	30	50	19	0
1	5	4	4	5	5	10	40	30	10	0	10	10	30	35	15	40	21	0
1	5	2	2	5	8	10	32	40	5	5	5	5	20	35	30	40	20	0
1	6	1	4	5	5	15	15	50	10	5	5	5	5	30	50	40	19	1
1	6	2	5	30	10	10	10	10	30	0	5	5	5	5	80	50	22	0
1	5	3	5	13	30	37	10	6	4	58	20	15	3	2	2	40	19	0
1	7	3	4	1	3	10	24	42	20	0	5	15	30	40	10	50	20	1
1	7	3	3	5	5	10	50	20	10	0	10	10	10	20	50	50	18	0
1	6	5	2	10	10	30	20	10	20	5	15	10	20	20	30	50	19	0
1	5	2	1	2	4	40	40	10	4	0	4	6	20	40	30	30	19	0
1	3	2	5	0	5	45	25	15	10	0	10	20	40	20	10	30	21	0
1	6	1	5	10	5	5	10	60	10	0	0	0	5	25	70	40	20	0
1	6	1	5	10	10	15	20	25	20	0	10	20	25	30	15	30	21	1
1	6	1	1	5	12	20	50	8	5	5	34	30	20	10	1	30	18	0
1	5	1	4	5	15	20	45	10	5	5	15	40	30	5	5	30	18	1
1	5	2	4	5	10	20	35	30	0	0	10	20	40	30	0	30	19	0
1	7	1	5	0	0	0	10	40	50	20	0	10	20	0	50	50	18	1
1	3	2	4	0	0	20	40	30	10	0	0	0	15	35	50	30	20	0
1	4	1	5	10	15	15	25	25	10	5	10	10	20	35	20	40	19	1
1	6	1	3	5	20	20	10	40	5	0	5	5	5	5	80	10	18	1
1	7	2	5	0	2	8	25	40	25	0	0	5	20	25	50	40	21	1
1	7	1	5	0	10	20	20	40	10	5	10	35	30	10	10	40	19	0
1	5	1	3	25	20	20	20	10	5	1	4	20	20	30	25	0	18	1
1	5	2	5	0	0	0	5	60	35	0	0	0	0	10	90	50	24	0
1	7	1	6	0	5	5	10	50	30	0	80	5	5	5	5	40	23	0
1	6	2	6	80	15	5	0	0	0	80	15	5	0	0	0	0	25	0
1	5	1	2	5	10	40	30	10	5	0	5	20	25	30	20	40	21	0
1	7	3	3	20	10	20	20	10	20	10	10	10	30	30	10	50	19	1
1	6	1	3	5	5	10	15	25	40	0	5	10	10	30	45	50	19	0
1	6	1	5	50	10	10	6	4	20	50	20	15	10	5	0	50	24	1

## Sheet: description
condition	condition: 0 = second-party punishment condition, 1 = third-party punishment condition
anger	Filler item (Agreed or disagree that the punisher was angry, 1 = strongly disagree, 7 = strongly agree)
happy	Filler item (Agreed or disagree that the punisher was happy, 1 = strongly disagree, 7 = strongly agree)
sad	Filler item (Agreed or disagree that the punisher was sad, 1 = strongly disagree, 7 = strongly agree)
descriptive norm 0	percentage of other students who would transfer 0 points as player A
descriptive norm 10	percentage of other students who would transfer 10 points as player A
descriptive norm 20	percentage of other students who would transfer 20 points as player A
descriptive norm 30	percentage of other students who would transfer 30 points as player A
descriptive norm 40	percentage of other students who would transfer 40 points as player A
descriptive norm 50	percentage of other students who would transfer 50 points as player A
injunctive norm 0	the percentage of other students who would think that player A ought to transfer at least 0 points
injunctive norm 10	the percentage of other students who would think that player A ought to transfer at least 10 points
injunctive norm 20	the percentage of other students who would think that player A ought to transfer at least 20 points
injunctive norm 30	the percentage of other students who would think that player A ought to transfer at least 30 points
injunctive norm 40	the percentage of other students who would think that player A ought to transfer at least 40 points
injunctive norm 50	the percentage of other students who would think that player A ought to transfer at least 50 points
sharing behavior	the amount of points transferred to player B
age	age (years)
gender	gender: 0 = female, 1 = male
