# Supplementary material for: The source of punishment matters: Third-party punishment restrains observers from selfish behaviors better than does second-party punishment by shaping norm perceptions
Source: PLoS One. 2020 Mar 2;15(3):e0229510. doi: 10.1371/journal.pone.0229510 (PMC7051041; doi:10.1371/journal.pone.0229510)
Supplement: S1 File — https://osf.io/bnvxj/?view_only=27a61915dec34aa49977d2ba898ee6b1 (ZIP) [file pone.0229510.s001.zip › DataExp2.xlsx]

## Sheet: data
condition	intervene percentage	descriptive norm	injunctive norm	personal norm	sharing behavior	age	gender
0	76	0	2	3	4	18	1
0	80	5	3	3	5	18	0
0	55	2	2	1	2	18	0
0	80	3	2	5	5	18	0
0	85	5	4	2	3	18	0
0	82	4	2	2	5	18	0
0	60	4	5	1	4	18	0
0	75	5	0	0	5	18	0
0	90	5	5	5	5	18	1
0	90	3	3	2	5	19	1
0	80	5	5	4	4	19	0
0	80	5	5	3	5	18	0
0	80	2	2	2	0	19	1
0	80	2	5	5	4	20	1
0	80	3	2	1	5	18	0
0	90	3	3	3	5	19	1
0	90	3	3	2	4	18	1
0	70	4	4	4	4	18	1
0	63	3	4	2	1	18	1
0	80	3	4	3	4	18	0
0	90	5	5	0	5	18	1
0	79	4	2	2	5	19	1
0	89	3	5	5	5	18	0
0	65	3	3	3	5	18	1
0	100	2	2	5	5	18	1
0	70	2	2	4	0	18	1
0	66	5	5	5	5	18	1
0	88	3	4	0	5	18	1
0	80	5	5	5	5	19	1
0	91	2	4	3	4	18	1
0	78	4	4	0	2	18	1
0	66	4	2	3	4	18	0
0	80	4	4	5	5	18	0
0	93	5	5	0	5	19	1
0	80	5	3	4	4	18	1
0	86	5	1	1	4	18	0
0	80	3	0	2	2	18	0
0	80	3	3	5	2	20	0
0	61	5	3	3	5	18	0
0	85	4	0	5	5	18	1
0	61	2	2	5	5	18	0
0	81	4	4	4	5	19	0
0	81	3	3	2	4	18	1
0	89	5	2	2	3	18	0
0	80	1	2	3	5	18	1
0	77	5	4	4	5	18	1
0	77	3	3	3	5	18	0
0	80	5	4	4	5	18	0
0	90	3	2	3	5	18	0
0	81	3	4	3	5	18	0
0	90	1	2	2	3	18	0
0	67	5	5	5	5	18	0
0	80	3	2	5	3	18	0
0	70	4	4	5	5	18	1
0	85	3	3	3	5	18	1
0	90	2	3	1	2	18	0
0	60	3	4	3	4	18	0
0	80	5	5	4	5	18	1
1	90	5	5	2	5	18	0
1	75	4	4	4	4	18	0
1	86	4	2	1	4	18	0
1	80	4	5	4	5	18	0
1	79	4	1	1	5	18	1
1	81	5	5	5	5	18	0
1	80	0	2	4	5	19	1
1	75	5	5	5	5	18	1
1	79	5	5	5	5	19	1
1	72	5	3	0	0	18	1
1	60	5	5	5	5	18	1
1	91	3	3	2	2	18	1
1	75	3	5	4	5	18	1
1	80	3	2	4	5	19	1
1	80	5	5	5	5	18	1
1	67	4	4	4	5	18	1
1	80	5	5	5	5	19	0
1	79	4	5	5	5	19	1
1	80	5	2	2	5	18	0
1	81	5	3	4	5	18	1
1	77	4	5	3	5	18	0
1	90	3	3	0	5	18	1
1	80	2	3	3	4	18	1
1	90	4	4	5	4	18	0
1	60	4	4	2	5	18	1
1	80	5	5	5	5	18	1
1	80	3	3	2	4	18	0
1	80	4	3	1	5	19	1
1	84	5	5	5	5	18	1
1	79	3	4	1	2	18	1
1	75	4	2	5	5	18	1
1	80	3	2	2	3	19	0
1	61	4	5	5	5	18	1
1	60	3	3	3	5	18	1
1	80	5	5	1	5	18	0
1	80	4	3	3	3	19	0
1	71	3	4	1	3	18	0
1	83	3	5	2	5	18	1
1	80	5	5	5	5	18	1
1	80	5	5	4	4	18	1
1	85	4	5	2	5	18	1
1	92	5	4	2	5	18	1
1	80	5	1	4	5	19	1
1	90	5	3	3	5	18	0
1	80	3	2	2	3	18	0
1	82	3	2	0	5	18	1
1	85	4	4	5	5	18	1
1	80	5	5	5	5	18	1
1	90	4	5	4	5	18	1
1	63	4	4	4	4	19	1
1	65	2	3	5	5	19	0
1	75	5	5	2	5	18	1
1	75	5	2	2	5	18	1
1	77	4	4	4	5	18	1
1	90	3	3	4	5	18	1
1	81	5	0	5	5	19	0
1	80	5	5	4	5	18	0
1	80	5	5	1	5	19	0
1	80	5	5	5	5	18	0
1	80	2	5	5	5	18	0
1	70	4	4	5	5	18	0
1	80	3	3	3	5	18	1

## Sheet: description
condition	condition: 0 = second-party punishment condition, 1 = third-party punishment condition
intervene percentage	estimation of the percentage of the recipients or third parties who had chosen to intervene
descriptive norm	estimation of the average amount of lottery tickets that Player A would gave to Player B
injunctive norm	estimation of the average amount that participants thought Player A should have given to Player B
personal norm	amount of lottery tickets that each participant himself/herself think that Player A should have given to Player B
sharing behavior	the amount of lottery tickets participants actually shared with Player B
age	age (years)
gender	gender: 0 = female, 1 = male
